# Supplementary material for: Impact of Diet and Maternal Obesity on Human Milk Hyaluronan
Source: Nutrients. 2025 Nov 14;17(22):3560. doi: 10.3390/nu17223560 (PMC12655382; doi:10.3390/nu17223560)
Supplement: Supplementary file 1 [file nutrients-17-03560-s001.zip]

Archive with 1 entries (1 files):
- nutrients-3970544-supplementary.pdf
